# Supplementary material for: Flaxseed Reduces Cancer Risk by Altering Bioenergetic Pathways in Liver: Connecting SAM Biosynthesis to Cellular Energy
Source: Metabolites. 2023 Aug 14;13(8):945. doi: 10.3390/metabo13080945 (PMC10456508; doi:10.3390/metabo13080945)
Supplement: Supplementary file 1 [file metabolites-13-00945-s001.zip]

Archive with 1 entries (1 files):
- metabolites-2501797-supplementary material.pdf
